# Supplementary material for: Molecular Profiling of Inflammatory and Myofibroblast Cancer-Associated Fibroblast Subtypes Derived from Human Pancreatic Stellate Cells Using Machine Learning-Based Label-Free Raman Spectroscopy
Source: Biomater Res. 2025 Dec 9;29:0292. doi: 10.34133/bmr.0292 (PMC12686345; doi:10.34133/bmr.0292)
Supplement: Supplementary 1 — Figs. S1 to S4 Table S1 [file bmr.0292.f1.zip]

Archive with 5 entries (5 files):
- CAF_Raman_Supplement_Final_Second_revision.docx
- Figure_S1_PDF.pdf
- Figure_S2_PDF.pdf
- Figure_S3_PDF.pdf
- Figure_S4_PDF.pdf
